# Supplementary material for: Multi-Species Prediction of Physiological Traits with Hyperspectral Modeling
Source: Plants (Basel). 2022 Mar 1;11(5):676. doi: 10.3390/plants11050676 (PMC8912614; doi:10.3390/plants11050676)
Supplement: Supplementary file 1 [file plants-11-00676-s001.zip]

Archive with 1 entries (1 files):
- plants-1601172-supplementary.pdf
